# Supplementary material for: Accelerated microevolution in an outer membrane protein (OMP) of the intracellular bacteria Wolbachia
Source: BMC Evol Biol. 2010 Feb 17;10:48. doi: 10.1186/1471-2148-10-48 (PMC2843615; doi:10.1186/1471-2148-10-48)
Supplement: Additional file 1 — The 831 Wolbachia isolates studied. [file 1471-2148-10-48-S1.XLS]

## Sheet: Sheet1
wsp allele	Host_order	Host_genus	Host_species	Host_family	Host_country_code	Host_country	State_or_province	Locality
wsp-10	Lepidoptera	Azanus	mirza	Lycaenidae	AFR	Ghana		Kibi
wsp-10	Lepidoptera	Acraea	encedon	Nymphalidae	AFR	Tanzania	Kampala
wsp-15	Diptera	Drosophila	simulans	Drosophilidae	AFR	Africa	Tanzania
wsp-18	Lepidoptera	Ornipholidotos	peucetia	Lycaenidae	AFR	South Africa	KwaZulu-Natal	Richards Bay
wsp-23	Diptera	Drosophila	yakuba	Drosophilidae	AFR	Cameroon
wsp-23	Diptera	Drosophila	teissieri	Drosophilidae	AFR	Gabon
wsp-23	Diptera	Drosophila	yakuba	Drosophilidae	AFR	Gabon
wsp-3	Lepidoptera	Acraea	eponina	Nymphalidae	AFR	Uganda	Kampala
wsp-318	Diptera	Phlebotomus	papatasi	Psychodidae	AFR	Egypt
wsp-322	Lepidoptera	Acraea	althoffi	Nymphalidae	AFR	Uganda	Kampala
wsp-35	Scorpiones	Opistophthalmus	granifrons	Scorpionidae	AFR	Africa	South Africa	Northern Cape, Namaqualand district
wsp-36	Scorpiones	Opistophthalmus	capensis	Scorpionidae	AFR	Africa	South Africa	Western Cape, Hopefield dist
wsp-37	Scorpiones	Opistphthalmus	latimanus	Scorpionidae	AFR	Africa	South Africa	Eastern Cape, Uitenhage district
wsp-4	Diptera	Drosophila	simulans	Drosophilidae	AFR	Cameroon	Yaounde
wsp-417	Hemiptera	Bemisia	tabaci	Aleyrodidae	AFR	Kenya
wsp-53	Hymenoptera	Metapone	madagascaria	Formicidae	AFR	Madagascar	Toliara	Berenty reserve
wsp-100	Araneae	Pholcus	phalangioides	Pholcidae	AUS	Australia
wsp-11	Hymenoptera	Pleistodontes	imperialis	Agaonidae	AUS	Australia	Townsville
wsp-11	Hymenoptera	Pleistodontes	imperialis	Agaonidae	AUS	Australia	Granite
wsp-11	Hymenoptera	Pleistodontes	imperialis	Agaonidae	AUS	Australia	Noosa
wsp-11	Hymenoptera	Pleistodontes	imperialis	Agaonidae	AUS	Australia	Sydney
wsp-172	Hymenoptera	Pleistodontes	imperialis	Agaonidae	AUS	Australia	Sydney
wsp-172	Hymenoptera	Pleistodontes	imperialis	Agaonidae	AUS	Australia	Yungaburra
wsp-172	Hymenoptera	Pleistodontes	imperialis	Agaonidae	AUS	Australia	Victoria
wsp-173	Hymenoptera	Pleistodontes	imperialis	Agaonidae	AUS	Australia	Noosa
wsp-174	Hymenoptera	Pleistodontes	imperialis	Agaonidae	AUS	Australia	Sydney
wsp-175	Hymenoptera	Pleistodontes	imperialis	Agaonidae	AUS	Australia	Victoria
wsp-177	Hymenoptera	Pleistodontes	imperialis	Agaonidae	AUS	Australia	Atherton
wsp-18	Hymenoptera	Ochetellus	glaber	Formicidae	AUS	Australia	Queensland	Leslie Dam
wsp-18	Hymenoptera	Leptomyrmex		Formicidae	AUS	Australia	New South Wales	Ebor
wsp-18	Hymenoptera	Myrmecorhynchus		Formicidae	AUS	Australia	Queensland	Mount Glorious
wsp-184	Hymenoptera	Pleistodontes	imperialis	Agaonidae	AUS	Australia	Granite
wsp-185	Hymenoptera	Pleistodontes	imperialis	Agaonidae	AUS	Australia
wsp-188	Hymenoptera	Pleistodontes	imperialis	Agaonidae	AUS	Australia	Toowong
wsp-192	Hymenoptera	Pleistodontes	imperialis	Agaonidae	AUS	Australia	Magnetic
wsp-193	Hymenoptera	Pleistodontes	imperialis	Agaonidae	AUS	Australia	Atherton
wsp-23	Hymenoptera	Pleistodontes	imperialis	Agaonidae	AUS	Australia	Melbourne
wsp-23	Hymenoptera	Pleistodontes	imperialis	Agaonidae	AUS	Australia	Toowong
wsp-23	Hymenoptera	Pleistodontes	imperialis	Agaonidae	AUS	Australia	Botanic Gardens Sydney
wsp-274	Araneae	Leucauge	dromedaria	Araneidae	AUS	Australia
wsp-275	Araneae	Badumna	longinqua	Desidae	AUS	Australia
wsp-275	Araneae	Holoplatys	sp.	Salticidae	AUS	Australia
wsp-286	Araneae	Badumna	longinqua	Desidae	AUS	Australia
wsp-308	Hymenoptera	Ageniaspis	citricola	Encyrtidae	AUS	Australia
wsp-4	Diptera	Drosophila	simulans	Drosophilidae	AUS	Australia	New South Wales	Coffs Harbor
wsp-406	Hymenoptera	Pleistodontes	imperialis	Agaonidae	AUS	Australia	Melbourne
wsp-49	Hymenoptera	Notoncus		Formicidae	AUS	Australia	New South Wales	Ebor
wsp-54	Hymenoptera	Rhytidoponera	metallica	Formicidae	AUS	Australia	Queensland	Leslie Dam
wsp-67	Isoptera	Coptotermes	acinaciformis	Heterotermitidae	AUS	Australia	Townsville
wsp-69	Araneae	Diaea	circumlita	Thomisidae	AUS	Australia
wsp-71	Araneae	Diaea	circumlita	Thomisidae	AUS	Australia
wsp-73	Araneae	Diaea	sp.	Thomisidae	AUS	Australia
wsp-93	Araneae	Diaea	sp.	Thomisidae	AUS	Australia
wsp-95	Araneae	Zosis	geniculatis	Uloboridae	AUS	Australia
wsp-97	Araneae	Araneus	sp.	Araneidae	AUS	Australia
wsp-98	Araneae	Badumna	longinqua	Desidae	AUS	Australia
wsp-99	Araneae	Nephila	plumipes	Nephilidae	AUS	Australia
wsp-101	Hymenoptera	Apoica	pallens	Vespidae	CAM	Panama	Panama	Barro Colorado Island
wsp-104	Diptera			Drosophilidae	CAM	Panama	Panama
wsp-105	Hymenoptera	Polybia		Vespidae	CAM	Panama	Panama	Parque Natural Metropolitano
wsp-157	Diptera			Drosophilidae	CAM	Panama
wsp-158	Diptera				CAM	Panama
wsp-16	Diptera			Drosophilidae	CAM	Panama
wsp-198	Diptera				CAM	Panama
wsp-227	Diptera	Drosophila	sturtevanti	Drosophilidae	CAM	Panama
wsp-228	Diptera	Drosophila	sturtevanti	Drosophilidae	CAM	Panama
wsp-229	Diptera	Drosophila	septentriosaltans	Drosophilidae	CAM	Panama
wsp-23	Diptera	Anastrepha	suspensa	Tephritidae	CAM	Mexico
wsp-23	Diptera	Drosophila	septentriosaltans	Drosophilidae	CAM	Panama
wsp-23	Diptera				CAM	Panama
wsp-230	Diptera	Drosophila	septentriosaltans	Drosophilidae	CAM	Panama
wsp-231	Diptera	Drosophila	septentriosaltans	Drosophilidae	CAM	Panama
wsp-232	Diptera	Drosophila	prosaltans	Drosophilidae	CAM	Panama
wsp-377	Hymenoptera	Cotesia	sesamiae	Braconidae	CAM	Martinique
wsp-4	Diptera	Drosophila	willistoni	Drosophilidae	CAM	Belize
wsp-4	Diptera	Drosophila	willistoni	Drosophilidae	CAM	Guadeloupe
wsp-4	Diptera			Drosophilidae	CAM	Panama	Panama	Parque Nacional Metropolitano
wsp-4	Diptera	Drosophila	willistoni	Drosophilidae	CAM	Panama
wsp-4	Diptera	Drosophila	willistoni	Drosophilidae	CAM	Virgin Islands
wsp-5	Coleoptera	Acromis	sparsa	Chrysomelidae	CAM	Panama	Ciriqui Grande
wsp-57	Diptera	calyptratefly			CAM	Panama	Panama	Barro Colorado Island
wsp-64	Diptera				CAM	Panama
wsp-8	Coleoptera	Chelymorpha	alternans	Chrysomelidae	CAM	Panama	Arenas
wsp-88	Diptera			Drosophilidae	CAM	Panama	Panama
wsp-89	Diptera	Drosophila	sturtevanti	Drosophilidae	CAM	Panama
wsp-113	Diptera	Haematobia	irritans	Muscidae	NAM	Canada
wsp-149	Hymenoptera	Diapria	conica	Diapriidae	NAM	Canada
wsp-156	Hymenoptera	Spalangia	nigra	Pteromalidae	NAM	Canada
wsp-204	Hymenoptera	Urolepis	rufipes	Pteromalidae	NAM	Canada	Alberta
wsp-204	Hymenoptera	Urolepis	rufipes	Pteromalidae	NAM	Canada	Ontario
wsp-206	Hymenoptera	Trichomalopsis	sarcophagae	Pteromalidae	NAM	Canada
wsp-210	Hymenoptera	Kleidotoma	sp.	Figitidae	NAM	Canada
wsp-211	Hymenoptera	Spalangia	nigra	Pteromalidae	NAM	Canada
wsp-216	Hymenoptera	Spalangia	cameroni	Pteromalidae	NAM	Canada
wsp-217	Diptera	Ravinia	querula	Sarcophagidae	NAM	Canada
wsp-218	Diptera	Protocalliphora	sialia	Calliphoridae	NAM	Canada
wsp-219	Phthiraptera	Bovicola	Bovis	Trichodectidae	NAM	Canada
wsp-219	Diptera	Protocalliphora	sialia	Calliphoridae	NAM	Canada
wsp-220	Hymenoptera	Aphaereta	pallipes	Braconidae	NAM	Canada
wsp-238	Phthiraptera	Colpocephalum	unciferum	Menoponidae	NAM	Canada
wsp-238	Anoplura	Linognathus	vituli	Linognathidae	NAM	Canada
wsp-238	Anoplura	Linognathus	setosus	Linognathidae	NAM	Canada
wsp-238	Ischnocera	Pectinopygus	falloroni	Philopteridae	NAM	Canada
wsp-238	Phthiraptera	Pediculus	humanuscapitis	Pediculidae	NAM	Canada
wsp-238	Anoplura	Polyplax	serrata	Hoplopleuridae	NAM	Canada
wsp-239	Phthiraptera	Linognathus	setosus	Linognathidae	NAM	Canada
wsp-239	Phthiraptera	Pectinopygus	tortoffi	Philopteridae	NAM	Canada
wsp-239	Phthiraptera	Saemundssonia	lari	Philopteridae	NAM	Canada
wsp-239	Phthiraptera	Trichodectes	sp.	Trichodectidae	NAM	Canada
wsp-24	Phthiraptera	Linognathus	africanus	Linognathidae	NAM	Canada
wsp-24	Hymenoptera	Nasonia	vitripennis	Pteromalidae	NAM	Canada	Ontario
wsp-240	Anoplura	Linognathus	setosus	Haematopinidae	NAM	Canada
wsp-241	Phthiraptera	Eutrichophilus	sp.	Trichodectidae	NAM	Canada
wsp-241	Phthiraptera	Pectinopygus	falloroni	Philopteridae	NAM	Canada
wsp-242	Phthiraptera	Trinoton	querquedulae	Menoponidae	NAM	Canada
wsp-243	Phthiraptera	Quadraceps	sp.	Philopteridae	NAM	Canada
wsp-244	Phthiraptera	Trinoton	querquedulae	Menoponidae	NAM	Canada
wsp-245	Phthiraptera	Pectinopygus	tortoffi	Philopteridae	NAM	Canada
wsp-245	Phthiraptera	Pectinopygus	falloroni	Philopteridae	NAM	Canada
wsp-252	Phthiraptera	Quadraceps	sp.	Philopteridae	NAM	Canada
wsp-253	Phthiraptera	Quadraceps	sp.	Philopteridae	NAM	Canada
wsp-254	Phthiraptera	Pectinopygus	tortoffi	Philopteridae	NAM	Canada
wsp-255	Phthiraptera	Colpocephalum	unciferum	Menoponidae	NAM	Canada
wsp-256		Eidmann	pelucida		NAM	Canada
wsp-257	Phthiraptera	Saemundssonia	lari	Philopteridae	NAM	Canada
wsp-258	Phthiraptera	Saemundssonia	lari	Philopteridae	NAM	Canada
wsp-116	Lepidoptera	Thersamonia	thersamon	Lycaenidae	CAS	Russia		Oktyabrsk
wsp-207	Hymenoptera	Spalangia	nigroaenea	Pteromalidae	CAS	Russia
wsp-208	Hymenoptera	Spalangia	nigroaenea	Pteromalidae	CAS	Kazakhstan
wsp-209	Hymenoptera	Trichopria	nigra	Diapriidae	CAS	Kazakhstan
wsp-209	Hymenoptera	Trichopria	nigra	Diapriidae	CAS	Russia
wsp-262	Phthiraptera	Echinophthirius	horridus	Echinophthiriidae	CAS	Russia
wsp-284	Acari	Tetranychus	cinnabarinus	Tetranychidae	CAS	Mongolia	Huhhot
wsp-11	Hymenoptera	Andricus	solitarius	Cynipidae	EUR	France
wsp-11	Hymenoptera	Neuroterus	macropterus	Cynipidae	EUR	Greece
wsp-11	Hymenoptera	Synergus	crassicornis	Cynipidae	EUR	Spain
wsp-129	Acari	Tetranychus	urticae	Tetranychidae	EUR	France
wsp-13	Diptera	Drosophila	testacea	Drosophilidae	EUR	France	Paris region
wsp-156	Hymenoptera	Spalangia	cameroni	Pteromalidae	EUR	Denmark
wsp-168	Coleoptera	Byturus	ochraceus	Byturidae	EUR	Czech Republic
wsp-178	Coleoptera	Byturus	ochraceus	Byturidae	EUR	Czech Republic
wsp-18	Hymenoptera	Andricus	solitarius	Cynipidae	EUR	France
wsp-195	Isopoda	Armadillidium	vulgare	Armadillidiidae	EUR	France	Celles-sur-Belle
wsp-195	Isopoda	Armadillidium	vulgare	Armadillidiidae	EUR	France	Poitiers
wsp-195	Isopoda	Armadillidium	album	Armadillidiidae	EUR	France	Yves
wsp-196	Isopoda	Armadillidium	vulgare	Armadillidiidae	EUR	France	Saint-Cyr
wsp-197	Isopoda	Armadillidium	vulgare	Armadillidiidae	EUR	Spain	Barcelona
wsp-200	Isopoda	Armadillidium	nasatum	Armadillidiidae	EUR	France	Mignaloux
wsp-200	Isopoda	Armadillidium	nasatum	Armadillidiidae	EUR	France	Frelinghien
wsp-201	Isopoda	Armadillidium	vulgare	Armadillidiidae	EUR	France	Mery-sur-Cher
wsp-201	Isopoda	Armadillidium	vulgare	Armadillidiidae	EUR	France	Poitiers
wsp-202	Isopoda	Armadillidium	vulgare	Armadillidiidae	EUR	France	Poitiers
wsp-212	Hymenoptera	Spalangia	cameroni	Pteromalidae	EUR	France
wsp-214	Hymenoptera	Spalangia	cameroni	Pteromalidae	EUR	France
wsp-221	Diptera	Phlebotomus	perniciosus	Psychodidae	EUR	France	Marseille
wsp-23	Diptera	Rhagoletis	cerasi	Tephritidae	EUR	Austria	Horitschon
wsp-243	Phthiraptera	Phthirus	pubis	Phthiridae	EUR	Italy
wsp-247	Phthiraptera	Echinophthirius	horridus	Echinophthiriidae	EUR	Norway
wsp-251	Phthiraptera	Phthirus	pubis	Phthiridae	EUR	Italy
wsp-259	Phthiraptera	Bovicola	Bovis	Trichodectidae	EUR	Italy
wsp-260	Anoplura	Pthirus	pubis	Phthiridae	EUR	Italy
wsp-261	Phthiraptera	Echinophthirius	horridus	Echinophthiriidae	EUR	Norway
wsp-273	Hymenoptera	Formica	truncorum	Formicidae	EUR	Finland	Hanko
wsp-276	Phthiraptera	Haematopinus	suis	Haematopinidae	EUR	Poland
wsp-277	Phthiraptera	Haematopinus	suis	Haematopinidae	EUR	Poland
wsp-278	Phthiraptera	Pediculus	humanus	Pediculidae	EUR	United Kingdom
wsp-279	Phthiraptera	Pediculus	humanus	Pediculidae	EUR	United Kingdom
wsp-302	Hymenoptera	Trichogramma	brassicae	Trichogrammatidae	EUR	France
wsp-309	Lepidoptera	Sitotroga	cerealella	Gelechiidae	EUR	Germany
wsp-310	Coleoptera	Byturus	ochraceus	Byturidae	EUR	Czech Republic
wsp-358	Hymenoptera	Andricus	solitarius	Cynipidae	EUR	France
wsp-404	Coleoptera	Byturus	ochraceus	Byturidae	EUR	Czech Republic
wsp-490	Hymenoptera	Plagiotrochus	quercusilicis	Cynipidae	EUR	Spain
wsp-491	Hymenoptera	Synergus	gallaepomiformis	Cynipidae	EUR	Spain
wsp-497	Isopoda	Chaetophiloscia	elongata	Oniscidae	EUR	France	Celles sur Belle
wsp-501	Isopoda	Porcellio	dilatatuspetiti	Porcellionidae	EUR	France	Saint Honorat
wsp-78	Hymenoptera	Callirhytis	glandium	Cynipidae	EUR	Hungary
wsp-96	Coleoptera	Byturus	tomentosus	Byturidae	EUR	United Kingdom	Tayside Scotland
wsp-10	Lepidoptera	Corcyra	cephalonica	Pyralidae	NEAS	China
wsp-10	Hymenoptera	Trichogramma	dendrolimi	Trichogrammatidae	NEAS	China	HeilongjiangYimianpo
wsp-10	Hymenoptera	Trichogramma	dendrolimi	Trichogrammatidae	NEAS	China	Jilin Jiaohe
wsp-10	Lepidoptera	Junonia	almana	Nymphalidae	NEAS	Japan	Okinawa
wsp-10	Lepidoptera	Everes	argiades	Lycaenidae	NEAS	Japan	Tochigi
wsp-10	Lepidoptera	Ypthima	argus	Nymphalidae	NEAS	Japan	Tokyo
wsp-10	Lepidoptera	Hypolimnas	bolina	Nymphalidae	NEAS	Japan	Okinawa
wsp-10	Lepidoptera	Mamestra	brassicae	Noctuidae	NEAS	Japan	Hiroshima Fukuyama
wsp-10	Thysanoptera	Hercinothrips	femoralis	Thripidae	NEAS	Japan	Shizuoka
wsp-10	Lepidoptera	Eurema	hecabe	Pieridae	NEAS	Japan	Okinawa
wsp-10	Lepidoptera	Eurema	hecabe	Pieridae	NEAS	Japan	Ibaraki
wsp-10	Lepidoptera	Eurema	hecabe	Pieridae	NEAS	Japan	Chiba
wsp-10	Lepidoptera	Eurema	hecabe	Pieridae	NEAS	Japan	Shiga
wsp-10	Lepidoptera	Eurema	hecabe	Pieridae	NEAS	Japan	Kagoshia
wsp-10	Lepidoptera	Eurema	hecabe	Pieridae	NEAS	Japan	Okinawa Hateruma Is
wsp-10	Lepidoptera	Zizeeria	maha	Lycaenidae	NEAS	Japan	Hiroshima Fukuyama
wsp-10	Lepidoptera	Ideopsis	similis	Nymphalidae	NEAS	Japan	Okinawa
wsp-100	Araneae	Pholcus	crypticolens	Pholcidae	NEAS	China
wsp-11	Diptera	Hirtodrosophila	trilineata	Drosophilidae	NEAS	Japan	Hokkaido
wsp-110	Hemiptera	Cofana	spectra	Cicadellidae	NEAS	China	Tongliao
wsp-116	Diptera	Liriomyza	bryoniae	Agromyzidae	NEAS	Japan	Shizuoka
wsp-116	Acari	Schizotetranychus	cercidiphylli	Tetranychidae	NEAS	Japan	Hokkaido Naehata
wsp-129	Acari	Tetranychus	urticae	Tetranychidae	NEAS	China	Yunnan Province Kunming City
wsp-129	Acari	Tetranychus	urticae	Tetranychidae	NEAS	China	Shanghai
wsp-129	Acari	Tetranychus	urticae	Tetranychidae	NEAS	China	Shangdong
wsp-129	Acari	Tetranychus	urticae	Tetranychidae	NEAS	Japan	Kumamoto Goshi
wsp-129	Acari	Tetranychus	urticae	Tetranychidae	NEAS	Japan	Oita Beppu
wsp-129	Acari	Tetranychus	urticae	Tetranychidae	NEAS	Japan	Kochi Haruno
wsp-129	Acari	Tetranychus	urticae	Tetranychidae	NEAS	Japan	Kagawa Takamatsu
wsp-129	Acari	Tetranychus	urticae	Tetranychidae	NEAS	Japan	Shimane Izumo
wsp-129	Acari	Tetranychus	urticae	Tetranychidae	NEAS	Japan	Wakayama Innami
wsp-129	Acari	Tetranychus	urticae	Tetranychidae	NEAS	Japan	Aichi Nagakute
wsp-129	Acari	Tetranychus	urticae	Tetranychidae	NEAS	Japan	Ibaraki Yasato
wsp-129	Acari	Tetranychus	urticae	Tetranychidae	NEAS	Japan	Tochigi Kitsuregawa
wsp-13	Diptera	Drosophila	orientacea	Drosophilidae	NEAS	Japan	Sapporo
wsp-130	Acari	Tetranychus	urticae	Tetranychidae	NEAS	Japan	Yamagata Kaminoyama
wsp-16	Diptera			Phoridae	NEAS	Japan	Hokkaido
wsp-160					NEAS	China	Zhejiang
wsp-222	Hymenoptera	Hemiptarsenus	varicornis	Eulophidae	NEAS	Japan	Shizuoka
wsp-223	Diptera	Liriomyza	trifolii	Agromyzidae	NEAS	Japan	Shizuoka
wsp-223	Diptera	Liriomyza	trifolii	Agromyzidae	NEAS	Japan	Miyagi
wsp-225	Diptera	Bactrocera	dorsalis	Tephritidae	NEAS	China	Guangdong
wsp-23	Diptera				NEAS	Japan	Hokkaido
wsp-235	Acari	Tetranychus	urticae	Tetranychidae	NEAS	China	Changsha City Hunan Province
wsp-236	Acari	Tetranychus	urticae	Tetranychidae	NEAS	China	central Henan Province
wsp-237	Acari	Tetranychus	urticae	Tetranychidae	NEAS	China	northwestern Ningxia region
wsp-246	Lepidoptera	Mycalesis	francisca	Nymphalidae	NEAS	Japan	Tokyo
wsp-264	Lepidoptera	Sarcopolia	illoba	Noctuidae	NEAS	Japan	Ibaragi Tsukuba
wsp-265	Lepidoptera	Dendrolimus	spectabilis	Lasiocampidae	NEAS	Japan	Hiroshima Fukuyama
wsp-266	Lepidoptera	Polygonia	c-aureum	Nymphalidae	NEAS	Japan	Hiroshima Fukuyama
wsp-267	Lepidoptera	Libythea	celtis	Nymphalidae	NEAS	Japan	Gunma
wsp-268	Lepidoptera	Leptalina	unicolor	Hesperiidae	NEAS	Japan	Tochigi
wsp-270	Lepidoptera	Nymphalis	xanthomelas	Nymphalidae	NEAS	Japan	Tokyo
wsp-271	Lepidoptera	Ussuriana	stygiana	Lycaenidae	NEAS	Japan	Gunma
wsp-272	Lepidoptera	Junonia	orithya	Nymphalidae	NEAS	Japan	Okinawa
wsp-282	Acari	Tetranychus	urticae	Tetranychidae	NEAS	China	Liaoning Province Xing-Cheng
wsp-283	Acari	Tetranychus	cinnabarinus	Tetranychidae	NEAS	China	Jiangsu Province Zhenjiang
wsp-284	Acari	Tetranychus	cinnabarinus	Tetranychidae	NEAS	China	Jiangsu Province Jiangdu
wsp-284	Acari	Tetranychus	cinnabarinus	Tetranychidae	NEAS	China	Lanzhou population Gansu Province
wsp-284	Acari	Tetranychus	cinnabarinus	Tetranychidae	NEAS	China	Yuncheng Population Shanxi Province
wsp-284	Acari	Tetranychus	cinnabarinus	Tetranychidae	NEAS	China	Beijing
wsp-285	Acari	Tetranychus	cinnabarinus	Tetranychidae	NEAS	China	Anhui Province Anqing City
wsp-288	Coleoptera	Lissorhoptrus	oryzophilus	Curculionidae	NEAS	China
wsp-293	Heteroptera	Orius	sauteri	Anthocoridae	NEAS	Japan	Hirosaki
wsp-293	Heteroptera	Orius	sauteri	Anthocoridae	NEAS	Japan	Obihiro
wsp-293	Heteroptera	Orius	minutus	Anthocoridae	NEAS	Japan	Obihiro
wsp-294	Heteroptera	Orius	minutus	Anthocoridae	NEAS	Japan	Tsukuba
wsp-294	Heteroptera	Orius	minutus	Anthocoridae	NEAS	Japan	Obihiro
wsp-294	Heteroptera	Orius	strigicollis	Anthocoridae	NEAS	Japan	Okinawa
wsp-294	Heteroptera	Orius	strigicollis	Anthocoridae	NEAS	Japan	Kochi
wsp-294	Heteroptera	Orius	nagaii	Anthocoridae	NEAS	Japan	Kochi
wsp-294	Heteroptera	Orius	nagaii	Anthocoridae	NEAS	Japan	Tsukuba
wsp-295	Heteroptera	Orius	minutus	Anthocoridae	NEAS	Japan	Kumamoto
wsp-295	Heteroptera	Orius	minutus	Anthocoridae	NEAS	Japan	Kochi
wsp-295	Heteroptera	Orius	sauteri	Anthocoridae	NEAS	Japan	Kumamoto
wsp-295	Heteroptera	Orius	sauteri	Anthocoridae	NEAS	Japan	Kochi
wsp-295	Heteroptera	Orius	sauteri	Anthocoridae	NEAS	Japan	Tsukuba
wsp-295	Heteroptera	Orius	sauteri	Anthocoridae	NEAS	Japan	Hirosaki
wsp-295	Heteroptera	Orius	sauteri	Anthocoridae	NEAS	Japan	Obihiro
wsp-295	Heteroptera	Orius	strigicollis	Anthocoridae	NEAS	Japan	Okinawa
wsp-295	Heteroptera	Orius	strigicollis	Anthocoridae	NEAS	Japan	Kochi
wsp-296	Hymenoptera	Cotesia	glomerata	Braconidae	NEAS	Japan	Hiroshima
wsp-31	Diptera	Bactrocera	dorsalis	Tephritidae	NEAS	China	Hainan
wsp-310	Hymenoptera	Trichogramma	evanescens	Trichogrammatidae	NEAS	China
wsp-314	Hymenoptera	Trichogramma	dendrolimi	Trichogrammatidae	NEAS	Japan	Hiroshima Fukuyama
wsp-369	Acari	Tetranychus	urticae	Tetranychidae	NEAS	Japan	Nagasaki Sasebo
wsp-369	Acari	Tetranychus	urticae	Tetranychidae	NEAS	Japan	FukushimaIidate
wsp-369	Acari	Tetranychus	urticae	Tetranychidae	NEAS	Japan	Ibaraki Azuma
wsp-369	Acari	Tetranychus	urticae	Tetranychidae	NEAS	Japan	Chiba Tomiura
wsp-369	Acari	Tetranychus	urticae	Tetranychidae	NEAS	Japan	Nagano Achi
wsp-370	Acari	Tetranychus	urticae	Tetranychidae	NEAS	Japan	FukushimaIidate
wsp-385	Hymenoptera	Trichogramma	dendrolimi	Trichogrammatidae	NEAS	China	Heilongjiang
wsp-385	Hymenoptera	Trichogramma	dendrolimi	Trichogrammatidae	NEAS	China	Innermongolia
wsp-386	Acari	Tetranychus	cinnabarinus	Tetranychidae	NEAS	China	Shaoguang Population Guangdong Province
wsp-387	Acari	Tetranychus	cinnabarinus	Tetranychidae	NEAS	China	Pengze Population Jiangxi Province
wsp-387	Acari	Tetranychus	cinnabarinus	Tetranychidae	NEAS	China	Changchun Population Jilin Province
wsp-387	Acari	Tetranychus	pueraricola	Tetranychidae	NEAS	Japan	NaraIkaruga
wsp-388	Acari	Tetranychus	cinnabarinus	Tetranychidae	NEAS	China	Xining Population Qinghai Province
wsp-389	Acari	Tetranychus	cinnabarinus	Tetranychidae	NEAS	China	Danzhou Population Hainan Province
wsp-390	Acari	Tetranychus	cinnabarinus	Tetranychidae	NEAS	China	Zhengzhou Population Henan Province
wsp-427	Diptera	Bactrocera	dorsalis	Tephritidae	NEAS	China
wsp-458	Homoptera	Hishimonoides	sellatiformis	Cicadellidae	NEAS	Japan	Fukushima
wsp-458	Hemiptera	Hishimonus	sellatus	Cicadellidae	NEAS	Japan	Ibaraki
wsp-463	Hemiptera	Laodelphax	striatellus	Delphacidae	NEAS	Japan	ShimaneIzumo
wsp-481	Acari	Oligonychus	gotohi	Tetranychidae	NEAS	Japan	Chiba Futtsu
wsp-482	Acari	Oligonychus	gotohi	Tetranychidae	NEAS	Japan	Ibaraki Ami
wsp-483	Acari	Panonychus	mori	Tetranychidae	NEAS	Japan	Kochi Haruno
wsp-483	Acari	Panonychus	mori	Tetranychidae	NEAS	Japan	YamagataTsuruoka
wsp-484	Acari	Tetranychus	kanzawai	Tetranychidae	NEAS	Japan	Kochi Nakamura
wsp-484	Acari	Tetranychus	parakanzawai	Tetranychidae	NEAS	Japan	Ibaraki Daigo
wsp-484	Acari	Tetranychus	parakanzawai	Tetranychidae	NEAS	Japan	Ibaraki Tsuchiura
wsp-63	Lepidoptera	Ostrinia	scapulalis	Crambidae	NEAS	Japan	ChibaMatsudo
wsp-64	Lepidoptera	Eurema	hecabe	Pieridae	NEAS	Japan	Okinawa
wsp-74	Diptera			Mycetophilidae	NEAS	Japan	Hokkaido
wsp-75	Diptera			Heleomyzidae	NEAS	Japan	Hokkaido
wsp-76	Diptera			Mycetophilidae	NEAS	Japan	Hokkaido
wsp-77	Diptera			Mycetophilidae	NEAS	Japan	Hokkaido
wsp-10	Lepidoptera	Hypolimnas	bolina	Nymphalidae	PAC	French Polynesia		South Pacific
wsp-108	Lepidoptera	Hypolimnas	bolina	Nymphalidae	PAC	French Polynesia		South Pacific
wsp-248	Spirurida	Wuchereria	bancrofti	Onchocercidae	PAC	French	Polynesia
wsp-372	Diptera	Aedes	polynesiensis	Culicidae	PAC	French Polynesia
wsp-111	Hymenoptera	Solenopsis	daguerrei	Formicidae	SAM	Brazil
wsp-115	Lepidoptera	Brangas	felderi	Lycaenidae	SAM	Ecuador	Morona-Santiago
wsp-146	Diptera	Pseudacteon	tricuspis	Phoridae	SAM	Argentina
wsp-16	Diptera	Drosophila	ananassae	Drosophilidae	SAM	Brazil	Sao Tome
wsp-205	Hymenoptera	Tachinaephagus	zealandicus	Encyrtinae	SAM	Argentina
wsp-213	Hymenoptera	Spalangia	cameroni	Pteromalidae	SAM	Peru
wsp-215	Hymenoptera	Spalangia	cameroni	Pteromalidae	SAM	Peru
wsp-23	Diptera	Pseudacteon	obtusus	Phoridae	SAM	Argentina
wsp-23	Diptera	Anastrepha	sp.2	Tephritidae	SAM	Brazil	Florianopolis SC
wsp-23	Diptera	Anastrepha	sp.2	Tephritidae	SAM	Brazil	Sao Sebastiao SP
wsp-23	Diptera	Anastrepha	sp.3	Tephritidae	SAM	Brazil	Salesopolis SP
wsp-23	Diptera	Anastrepha	sp.3	Tephritidae	SAM	Brazil	Lontra SC
wsp-23	Diptera	Anastrepha	striata	Tephritidae	SAM	Brazil	Lontra SC
wsp-23	Diptera	Anastrepha	sp.4	Tephritidae	SAM	Ecuador	Guayaquil
wsp-24	Hymenoptera	Nasonia	vitripennis	Pteromalidae	SAM	Argentina
wsp-28	Hymenoptera	Solenopsis	daguerrei	Formicidae	SAM	Argentina
wsp-28	Hymenoptera	Solenopsis	invicta	Formicidae	SAM	Argentina	Rosario
wsp-28	Hymenoptera	Azteca		Formicidae	SAM	Ecuador	Esmeraldes Province	Bilsa Biological Station
wsp-28	Hymenoptera	Pheidole	minutula	Formicidae	SAM	French Guiana		Sinnamary
wsp-28	Hymenoptera	Wasmannia		Formicidae	SAM	Peru	Loreto	Madre Selva Biological Station
wsp-280	Phthiraptera	Pediculus	humanus	Pediculidae	SAM	Argentina
wsp-323	Lepidoptera	Acraea	equitorialis	Nymphalidae	SAM	Colombia	Kampala
wsp-340	Hymenoptera	Solenopsis	daguerrei	Formicidae	SAM	Brazil
wsp-341	Hymenoptera	Solenopsis	daguerrei	Formicidae	SAM	Brazil
wsp-342	Hymenoptera	Solenopsis	daguerrei	Formicidae	SAM	Argentina
wsp-343	Hymenoptera	Solenopsis	daguerrei	Formicidae	SAM	Brazil
wsp-344	Hymenoptera	Solenopsis	daguerrei	Formicidae	SAM	Brazil
wsp-352	Hymenoptera	Solenopsis	daguerrei	Formicidae	SAM	Brazil
wsp-361	Hemiptera	Acrogonia	virescens	Cicadellidae	SAM	Peru
wsp-364	Hemiptera	Clydacha	catapulta	Cicadellidae	SAM	Peru
wsp-379	Hemiptera	Proconosama	columbica	Cicadellidae	SAM	Peru
wsp-380	Hemiptera	Pamplona	spatulata	Cicadellidae	SAM	Peru
wsp-4	Diptera	Drosophila	willistoni	Drosophilidae	SAM	Brazil
wsp-4	Diptera	Drosophila	willistoni	Drosophilidae	SAM	Ecuador
wsp-4	Diptera	Drosophila	willistoni	Drosophilidae	SAM	Uruguay
wsp-75	Diptera	Pseudacteon	curvatus	Phoridae	SAM	Argentina
wsp-91	Hymenoptera	Spalangia	cameroni	Pteromalidae	SAM	Peru
wsp-15	Diptera	Drosophila	simulans	Drosophilidae	SEAS	Indian Ocean	Seychelles
wsp-475	Diptera	Culex	Eumelanomyia	Culicidae	SEAS	Southern Asia
wsp-1	Diptera	Aedes	albopictus	Culicidae	SEAS	Thailand	Koh Samui
wsp-10	Lepidoptera	Nacaduba	angusta	Lycaenidae	SEAS	Malaysia	Kepong	Selangor
wsp-10	Diptera	Culex	pipiens	Culicidae	SEAS	Taiwan
wsp-10	Diptera	Culex	quinquefasciatus	Culicidae	SEAS	Taiwan
wsp-11	Diptera	Tripteroides	aranoides	Culicidae	SEAS	Taiwan
wsp-114	Lepidoptera	Jamides	alecto	Lycaenidae	SEAS	Malaysia	Selangor	Kepong
wsp-117	Lepidoptera	Iraota	rochana	Lycaenidae	SEAS	Malaysia	Pahang	Genting Ridge
wsp-123	Hymenoptera	Aenictus		Formicidae	SEAS	Thailand	Trang	Khao Chong
wsp-124	Hymenoptera	Crematogaster		Formicidae	SEAS	Thailand	Trang	Khao Chong
wsp-125	Hymenoptera	Solenopsis		Formicidae	SEAS	Thailand	Trang	Khao Chong
wsp-126	Hymenoptera	Pheidole	planifrons	Formicidae	SEAS	Thailand	Trang	Khao Chong
wsp-147	Diptera	Culex	murrelli	Culicidae	SEAS	Taiwan
wsp-148	Diptera	Uranotaenia	annandalei	Culicidae	SEAS	Taiwan
wsp-159	Diptera	Uranotaenia	novobscura	Culicidae	SEAS	Taiwan
wsp-169	Diptera	Aedes	albopictus	Culicidae	SEAS	Taiwan
wsp-176	Diptera	Culex	minor	Culicidae	SEAS	Taiwan
wsp-18	Hymenoptera	Pheidole		Formicidae	SEAS	Indonesia	Sumatra	Lampung Province
wsp-18	Hymenoptera	Technomyrmex	albipes	Formicidae	SEAS	Philippines	Camarines Sur	Naga City
wsp-18	Hymenoptera	Pheidole	plagiara	Formicidae	SEAS	Thailand	Trang	Khao Chong
wsp-18	Hymenoptera	Pheidole	sauberi	Formicidae	SEAS	Thailand	Trang	Khao Chong
wsp-18	Hymenoptera	Leptogenys		Formicidae	SEAS	Thailand	Trang	Khao Chong
wsp-181	Diptera	Culex	neomimulus	Culicidae	SEAS	Taiwan
wsp-300	Hymenoptera	Ageniaspis	citricola	Encyrtidae	SEAS	Taiwan
wsp-307	Hymenoptera	Ageniaspis	citricola	Encyrtidae	SEAS	Taiwan
wsp-40	Hymenoptera	Pheidole	gatesi	Formicidae	SEAS	Vietnam	Vinh-Phuc	Tam Dao
wsp-407	Diptera	Tripteroides	bambusa	Culicidae	SEAS	Taiwan
wsp-48	Hymenoptera	Polyrhachis	vindex	Formicidae	SEAS	Philippines	Camarines Sur	Naga City
wsp-52	Hymenoptera	Camponotus	leonardi	Formicidae	SEAS	Thailand	Trang	Khao Chong
wsp-54	Hymenoptera	Pheidole		Formicidae	SEAS	Thailand	Trang	Khao Chong
wsp-55	Hymenoptera	Anoplolepis	gracillipes	Formicidae	SEAS	Philippines	Camarines Sur	Naga City
wsp-56	Hymenoptera	Lophomyrmex		Formicidae	SEAS	Thailand	Trang	Khao Chong
wsp-62	Lepidoptera	Spalgis	epius	Lycaenidae	SEAS	Malaysia	Pahang	Genting Sempah
wsp-63	Lepidoptera	Anthene	emolus	Lycaenidae	SEAS	Malaysia	Selangor	Kepong
wsp-64	Lepidoptera	Surendra	vivarna	Lycaenidae	SEAS	Malaysia	Perak	Tapah
wsp-65	Lepidoptera	Horaga	onyx	Lycaenidae	SEAS	Malaysia	Pahang	Bukit Pelindung
wsp-94	Diptera	Malaya	genurostris	Culicidae	SEAS	Taiwan
wsp-121	Hymenoptera	Pheidole	vistana	Formicidae	CAM	Mexico	Baja California Sur	La Burrera
wsp-127	Hemiptera	Bactericera	cockerelli	Psylloidea	CAM	Mexico	Baja
wsp-127	Hemiptera	Bactericera	cockerelli	Psylloidea	CAM	Mexico	Coahuila
wsp-134	Hemiptera	Bactericera	cockerelli	Psylloidea	CAM	Mexico	Baja
wsp-137	Hemiptera	Bactericera	cockerelli	Psylloidea	CAM	Mexico	Baja
wsp-137	Hemiptera	Bactericera	cockerelli	Psylloidea	CAM	Mexico	Coahuila
wsp-144	Hemiptera	Bactericera	cockerelli	Psylloidea	CAM	Mexico	Baja
wsp-151	Diptera				CAM	Mexico	Sonora	near Agua Prieta
wsp-234	Coleoptera	Diabrotica	virgifera	Chrysomelidae	CAM	Mexico	Tehuacan
wsp-234	Coleoptera	Diabrotica	virgifera	Chrysomelidae	CAM	Mexico	Macuitlxochitl
wsp-373	Thysanoptera	Scirtothrips	perseae	Thripidae	CAM	Mexico
wsp-374	Thysanoptera	Scirtothrips	perseae	Thripidae	CAM	Mexico
wsp-4	Diptera	Drosophila	willistoni	Drosophilidae	CAM	Mexico
wsp-60	Hymenoptera	Pheidole	sciophila	Formicidae	CAM	Mexico	Baja California Sur	La Burrera
wsp-10	Lepidoptera	Celastrina	argiolus	Lycaenidae	NAM	USA	CA	Alpine County
wsp-10	Diptera	Culex	pipiens	Culicidae	NAM	USA	CA	Lincoln Placer County
wsp-10	Diptera	Culex	pipiens	Culicidae	NAM	USA	NY	Tompkins County
wsp-102	Diptera	Drosophila	munda	Drosophilidae	NAM	USA	AZ	Herb Martyr
wsp-103	Diptera			Sphaeroceridae	NAM	USA	AZ	Herb Martyr
wsp-106	Diptera			Chloropidae	NAM	USA	AZ	Sourth Fork
wsp-107	Hymenoptera	Polistes	fuscatus	Vespidae	NAM	USA	NY	Monroe Co.
wsp-107	Strepsiptera	Xenos	peckii	Stylopidae	NAM	USA	NY	Monroe Co.
wsp-113	Diptera			Chloropidae	NAM	USA	NY	Monroe Co.
wsp-118	Hymenoptera	Odontomachus	clarus	Formicidae	NAM	USA	AZ	Cochise County
wsp-119	Hymenoptera	Pheidole	micula	Formicidae	NAM	USA	AZ	Gila County
wsp-12	Diptera	Drosophila	innubila	Drosophilidae	NAM	USA	AZ	Cochise county, Portal
wsp-120	Hymenoptera	Pheidole	coloradensis	Formicidae	NAM	USA	UT	Box Elder County
wsp-122	Hymenoptera	Pheidole	obtusospinosa	Formicidae	NAM	USA	AZ	Santa Cruz County
wsp-127	Hemiptera	Bactericera	cockerelli	Psylloidea	NAM	USA	CO
wsp-127	Hemiptera	Bactericera	cockerelli	Psylloidea	NAM	USA	NE
wsp-127	Hemiptera	Bactericera	cockerelli	Psylloidea	NAM	USA	CA	Orange County
wsp-127	Hemiptera	Bactericera	cockerelli	Psylloidea	NAM	USA	CA	Ventura County
wsp-128	Hemiptera	Bactericera	cockerelli	Psylloidea	NAM	USA	NE
wsp-135	Hemiptera	Bactericera	cockerelli	Psylloidea	NAM	USA	CA	Orange County
wsp-136	Hemiptera	Bactericera	cockerelli	Psylloidea	NAM	USA	CA	Orange County
wsp-137	Hemiptera	Bactericera	cockerelli	Psylloidea	NAM	USA	CA	Orange County
wsp-137	Hemiptera	Bactericera	cockerelli	Psylloidea	NAM	USA	CA	Ventura County
wsp-138	Hemiptera	Bactericera	cockerelli	Psylloidea	NAM	USA	CA	Orange County
wsp-14	Diptera	Drosophila	recens	Drosophilidae	NAM	USA	NY	Rochester
wsp-140	Hemiptera	Bactericera	cockerelli	Psylloidea	NAM	USA	CA	Orange County
wsp-141	Hemiptera	Bactericera	cockerelli	Psylloidea	NAM	USA	CA	Ventura County
wsp-142	Hemiptera	Bactericera	cockerelli	Psylloidea	NAM	USA	CA	Ventura County
wsp-143	Hemiptera	Bactericera	cockerelli	Psylloidea	NAM	USA	CA	Ventura County
wsp-145	Hemiptera	Bactericera	cockerelli	Psylloidea	NAM	USA	CO
wsp-150	Diptera			Chloropidae	NAM	USA	AZ	South Fork
wsp-152	Diptera			Chloropidae	NAM	USA	NY	Monroe Co.
wsp-153	Diptera			Chloropidae	NAM	USA	NY	Monroe Co.
wsp-154	Diptera				NAM	USA	NY	Monroe Co.
wsp-155	Diptera				NAM	USA	NY	Monroe Co.
wsp-156	Diptera				NAM	USA	NY	Monroe Co.
wsp-156					NAM	USA	NY	Monroe Co
wsp-16	Diptera	Drosophila	simulans	Drosophilidae	NAM	USA	CA	Riverside
wsp-179	Coleoptera	Byturus	unicolor	Byturidae	NAM	USA
wsp-180	Coleoptera	Byturus	unicolor	Byturidae	NAM	USA	IL
wsp-195	Isopoda	Armadillidium	vulgare	Armadillidiidae	NAM	USA	NY	Pittsford
wsp-203	Hymenoptera	Spalangia	cameroni	Pteromalidae	NAM	USA	FL
wsp-209	Hymenoptera	Spalangia	endius	Pteromalidae	NAM	USA
wsp-22	Hymenoptera	Muscidifurax	uniraptor	Pteromalidae	NAM	USA
wsp-23	Diptera	Leucophenga	maculosa	Drosophilidae	NAM	USA	AZ	Southwest Research Station
wsp-23	Diptera			Phoridae	NAM	USA	AZ	Herb Martyr
wsp-23	Diptera			Phoridae	NAM	USA	AZ	South Fork
wsp-23	Diptera			Chloropidae	NAM	USA	AZ
wsp-23	Diptera	Suillia		Heleomyzidae	NAM	USA	NY	Monroe Co.
wsp-23	Hymenoptera			Eucoilidae	NAM	USA	NY	Monroe Co.
wsp-23	Diptera			Sphaeroceridae	NAM	USA	NY	Monroe Co.
wsp-23	Diptera			Phoridae	NAM	USA	NY	Monroe Co.
wsp-23	Diptera				NAM	USA	OR
wsp-233	Coleoptera	Diabrotica	virgifera	Chrysomelidae	NAM	USA	SD	Brookings
wsp-233	Coleoptera	Diabrotica	virgifera	Chrysomelidae	NAM	USA	NM	Clovis
wsp-233	Coleoptera	Diabrotica	virgifera	Chrysomelidae	NAM	USA	NY	Freeville
wsp-233	Coleoptera	Diabrotica	virgifera	Chrysomelidae	NAM	USA	TX
wsp-233	Coleoptera	Diabrotica	virgifera	Chrysomelidae	NAM	USA	IL	Urbana
wsp-269	Orthoptera	Allonemobius	socius	Gryllidae	NAM	USA	VA	Fredricksburg
wsp-299	Coleoptera	Diabrotica	barberi	Chrysomelidae	NAM	USA	IA	Armstrong
wsp-311	Diptera	Protocalliphora	sialia	Calliphoridae	NAM	USA
wsp-32	Diptera	Drosophila	neotestacea	Drosophilidae	NAM	USA	NY	Rochester
wsp-32	Diptera	Drosophila	neotestacea	Drosophilidae	NAM	USA	NY	Monroe Co.
wsp-362	Hemiptera	Homalodisca	elongata	Cicadellidae	NAM	USA
wsp-363	Hemiptera	Paraulacizes	irrorata	Cicadellidae	NAM	USA
wsp-365	Hemiptera	Cuerna	gladiola	Cicadellidae	NAM	USA
wsp-371	Hemiptera	Bactericera	cockerelli	Psylloidea	NAM	USA	CA	Orange County
wsp-378	Hemiptera	Homalodisca	vitripennis	Cicadellidae	NAM	USA
wsp-38	Araneae	Agelenopsis	aperta	Agelenidae	NAM	USA	CA	Near Don Pedro Reservoir
wsp-38	Araneae	Agelenopsis	naevia	Agelenidae	NAM	USA	TX	Dallas, Fort Worth
wsp-382	Thysanoptera	Scirtothrips	perseae	Thripidae	NAM	USA
wsp-383	Thysanoptera	Scirtothrips	perseae	Thripidae	NAM	USA
wsp-384	Thysanoptera	Scirtothrips	perseae	Thripidae	NAM	USA
wsp-39	Araneae	Agelenopsis	pennsylvanica	Agelenidae	NAM	USA	CO	Barber Pond
wsp-39	Araneae	Barronopsis	texana	Agelenidae	NAM	USA	FL	Silver Springs
wsp-39	Araneae	Agelenopsis	pennsylvanica	Agelenidae	NAM	USA	KS	Ellsworth
wsp-39	Araneae	Agelenopsis	pennsylvanica	Agelenidae	NAM	USA	TN	Knoxville
wsp-39	Araneae	Agelenopsis	utahana	Agelenidae	NAM	USA	UT	Wasatch Mtn
wsp-40	Araneae	Agelenopsis	aperta	Agelenidae	NAM	USA	AZ	Dead Horse Ranch
wsp-40	Araneae	Agelenopsis	aperta	Agelenidae	NAM	USA	CA	Big Pine
wsp-40	Araneae	Agelenopsis	aperta	Agelenidae	NAM	USA	CA	Bells Station
wsp-40	Araneae	Agelenopsis	pennsylvanica	Agelenidae	NAM	USA	CA	Riverside
wsp-40	Araneae	Agelenopsis	aperta	Agelenidae	NAM	USA	CO	Avondale
wsp-40	Araneae	Agelenopsis	aleenae	Agelenidae	NAM	USA	KS	Meade SP
wsp-40	Araneae	Agelenopsis	aleenae	Agelenidae	NAM	USA	NM	Clines Corner
wsp-40	Araneae	Agelenopsis	aperta	Agelenidae	NAM	USA	NM	Deming
wsp-40	Araneae	Agelenopsis	longistyla	Agelenidae	NAM	USA	NM	Cimarron Canyon
wsp-40	Araneae	Agelenopsis	aperta	Agelenidae	NAM	USA	OK	Foss Lake SP
wsp-40	Araneae	Agelenopsis	aperta	Agelenidae	NAM	USA	TX	Balmorhea
wsp-40	Araneae	Agelenopsis	aperta	Agelenidae	NAM	USA	TX	Just outside Big Bend NP
wsp-40	Araneae	Agelenopsis	aperta	Agelenidae	NAM	USA	UT	Springdale
wsp-405	Coleoptera	Byturus	unicolor	Byturidae	NAM	USA	IL
wsp-41	Araneae	Agelenopsis	emertoni	Agelenidae	NAM	USA	TN	Loudon
wsp-43	Araneae	Agelenopsis	emertoni	Agelenidae	NAM	USA	OK	Foss Lake SP
wsp-43	Araneae	Agelenopsis	aperta	Agelenidae	NAM	USA	TX	Palo Duro Canyon SP
wsp-44	Araneae	Agelenopsis	oklahoma	Agelenidae	NAM	USA	CO	Colorado River SP
wsp-45	Araneae	Agelenopsis	longistyla	Agelenidae	NAM	USA	NM	Galisteo
wsp-46	Hymenoptera	Pseudomyrmex	apache	Formicidae	NAM	USA	AZ	Cochise County
wsp-47	Hymenoptera	Formica	occulta	Formicidae	NAM	USA	AZ	Cochise County
wsp-47	Hymenoptera	Evagetes	parvus	Pompilidae	NAM	USA	MA	Petersham
wsp-50	Hymenoptera	Pheidole	vallicola	Formicidae	NAM	USA	AZ	Cochise County
wsp-51	Hymenoptera	Dorymyrmex	elegans	Formicidae	NAM	USA	FL	Highlands County
wsp-58	Hymenoptera	Stenamma	snellingi	Formicidae	NAM	USA	AZ	Cochise County
wsp-59	Hymenoptera	Polyergus	breviceps	Formicidae	NAM	USA	AZ	Coconino County
wsp-59	Hymenoptera	Myrmica	incompleta	Formicidae	NAM	USA	CO	Teller County
wsp-61	Lepidoptera	Lycaeides	idas	Lycaenidae	NAM	USA	CA	Placer and Nevada Counties
wsp-63	Lepidoptera				NAM	USA	NY	Monroe Co.
wsp-7	Heteroptera	Cimex	lectularius	Cimicidae	NAM	USA	MD
wsp-78	Diptera				NAM	USA	AZ	Paradise
wsp-79	Diptera				NAM	USA	AZ	Paradise
wsp-80	Diptera				NAM	USA	AZ	Paradise
wsp-80	Diptera				NAM	USA	AZ	Southwest Research Station
wsp-81	Diptera			Chloropidae	NAM	USA	AZ
wsp-82	Diptera	Drosophila	innubila	Drosophilidae	NAM	USA	AZ
wsp-84	Diptera			Muscidae	NAM	USA	OR
wsp-85	Diptera	Suillia		Heleomyzidae	NAM	USA	NY	Monroe Co.
wsp-86	Coleoptera			Staphylinidae	NAM	USA	NY	Monroe Co.
wsp-87	Diptera			Drosophilidae	NAM	USA	AZ
wsp-87	Hymenoptera	Polistes	dominulus	Vespidae	NAM	USA	NY	Monroe Co.
wsp-9	Hymenoptera	Camponotus	pennsylvanicus	Formicidae	NAM	USA
wsp-90	Diptera			Muscidae	NAM	USA	NY	Monroe Co.
wsp-10	Hymenoptera	Trichogramma	brassicae	Trichogrammatidae
wsp-10	Hymenoptera	Trichogramma	chilonis	Trichogrammatidae
wsp-10	Odonata	Brachythemis	contaminata	Libellulidae
wsp-10	Diptera	Bactrocera	diversa	Tephritidae
wsp-10	Heteroptera	Agriocnemis	femina	Pentatomidae
wsp-10	Lepidoptera	Cnaphalocrosis	medinalis	Pyralidae
wsp-10	Hymenoptera	Trichogramma	ostriniae	Trichogrammatidae
wsp-10	Diptera	Hydrellia	pakistanae	Ephydridae
wsp-10	Hymenoptera	Tropobracon	schoenobii	Braconidae
wsp-10	Hymenoptera	Opius	sp.	Braconidae
wsp-109	Heteroptera	Paromius	exiguus	Lygaeidae
wsp-11	Diptera	Drosophila	bifasciata	Drosophilidae
wsp-11	Diptera	Glossina	brevipalpis	Glossinidae
wsp-11	Hemiptera	Yemma	exilis	Berytidae
wsp-112	Hymenoptera	Aepocerus	sp.	Agaonidae
wsp-112	Hymenoptera	Pegoscapus	herrei	Agaonidae
wsp-112	Hymenoptera	Pegoscapus	gemellus	Agaonidae
wsp-113	Heteroptera	Elasmostethus	brevis	Acanthosomatidae
wsp-113	Diptera	Hydrellia	sp.	Ephydridae
wsp-115	Lepidoptera	Acraea	pentapolis	Nymphalidae
wsp-116	Hemiptera	Charagochilus	angusticollis	Miridae
wsp-116	Hemiptera	Lethaeus	assamensis	Lygaeidae
wsp-116	Heteroptera	Nysius	plebeius	Lygaeidae
wsp-116	Heteroptera	Paraeucosmetus	pallicornis	Lygaeidae
wsp-116	Coleoptera	Phyllotreta	sinuata	Chrysomelidae
wsp-116	Diptera	Syrphus	sp.	Syrphidae
wsp-131	Hymenoptera	Spalangia	fuscipes	Pteromalidae
wsp-132	Lepidoptera	Leptopilina	australis	Figitidae
wsp-133	Hymenoptera	Eretmocerus	staufferi	Aphelinidae
wsp-139	Hemiptera	Nisia	nervosa	Meenoplidae
wsp-15	Diptera	Drosophila	sechellia	Drosophilidae
wsp-15	Diptera	Drosophila	mauritiana	Drosophilidae
wsp-156	Hymenoptera	Pegoscapus	longiceps	Agaonidae
wsp-16	Hymenoptera	Diachasmimorpha	longicaudata	Braconidae
wsp-16	Diptera	Diopsis	apicalis	Diopsidae
wsp-16	Diptera	Drosophila	auraria	Drosophilidae
wsp-160	Hemiptera	Aleurotrachelus	sp.	Aleyrodidae
wsp-160	Hemiptera	Bemisia	tabaci	Aleyrodidae
wsp-160	Hemiptera	Cinara	cedri	Lachnidae
wsp-160	Hymenoptera
wsp-161	Hemiptera	Bemisia	tabaci	Aleyrodidae
wsp-162	Hemiptera	Bemisia	tabaci	Aleyrodidae
wsp-163	Hemiptera	Bemisia	tabaci	Aleyrodidae
wsp-164	Hemiptera	Bemisia	tabaci	Aleyrodidae
wsp-165	Hemiptera	Bemisia	afer	Aleyrodidae
wsp-166	Thysanoptera	Leptothrips	mali	Phlaeothripdae
wsp-167	Hemiptera	Bemisia	tabaci	Aleyrodidae
wsp-17	Lepidoptera	Encarsia	formosa	Aphelinidae
wsp-170	Hymenoptera	Physothorax	sp.	Torymidae
wsp-171	Hymenoptera	Tetrapus	costaricanus	Ichneumonidae
wsp-18	Lepidoptera	Cadra	cautella	Pyralidae
wsp-18	Hymenoptera	Synergus	diaphanus	Cynipidae
wsp-18	Lepidoptera	Ephestia	kuehniella	Pyralidae
wsp-18	Hymenoptera	Synergus	reinhardti	Cynipidae
wsp-18	Hymenoptera	Synergus	umbraculus	Cynipidae
wsp-182	Hymenoptera	Blastophaga	brownii	Agaonidae
wsp-183	Hymenoptera	Pleistodontes	imperialis	Agaonidae
wsp-186	Hymenoptera	Asobara	tabida	Braconidae
wsp-187	Hymenoptera	Asobara	tabida	Braconidae
wsp-189	Hymenoptera	Asobara	tabida	Braconidae
wsp-19	Lepidoptera	Ephestia	kuehniella	Aphelinidae
wsp-190	Hymenoptera	Ceratosolen	bakeri	Agaonidae
wsp-191	Hymenoptera	Physothorax	sp.	Torymidae
wsp-194	Spirurida	Brugia	pahangi	Onchocercidae
wsp-199	Hymenoptera	Dryocosmus	kuriphilus	Cynipidae
wsp-2	Lepidoptera	Acraea	encedon	Nymphalidae
wsp-20	Orthoptera	Gryllus	firmus	Gryllidae
wsp-21	Isoptera	Incisitermes	snyderi	Kalotermitidae
wsp-215	Hymenoptera	Asobara	tabida	Braconidae
wsp-215	Hemiptera	Elasmucha	signoreti	Pentatomidae
wsp-224	Araneae	Pityohyphantes	phrygianus	Linyphiidae
wsp-226	Diptera	Drosophila	prosaltans	Drosophilidae
wsp-23	Diptera	Drosophila	ananassae	Drosophilidae
wsp-23	Diptera	Drosophila	arawakana	Drosophilidae
wsp-23	Diptera	Anastrepha	grandis	Tephritidae
wsp-23	Hymenoptera	Nasonia	longicornis	Pteromalidae
wsp-23	Diptera	Scaptomyza	pallida	Drosophilidae
wsp-23	Diptera	Drosophila	santomea	Drosophilidae
wsp-23	Hymenoptera	Asobara	tabida	Braconidae
wsp-233	Coleoptera	Diabrotica	barberi	Chrysomelidae
wsp-24	Hymenoptera	Aepocerus	sp.	Agaonidae
wsp-24	Hymenoptera	Idarnes	sp.	Agaonidae
wsp-24	Hymenoptera	Pachycrepoideus	dubius	Pteromalidae
wsp-24	Hymenoptera	Pegoscapus	estherae	Agaonidae
wsp-249	Spirurida	Litomosoides	sigmodontis	Onchocercidae
wsp-25	Lepidoptera	Nasonia	vitripennis	Pteromalidae
wsp-250	Spirurida	Dirofilaria	immitis	Onchocercidae
wsp-26	Lepidoptera	Ostrinia	scapulalis	Crambidae
wsp-263	Diptera	Drosophila	innubila	Drosophilidae
wsp-27	Diptera	Protocalliphora	sialia	Calliphoridae
wsp-273	Hymenoptera	Formica	exsecta	Formicidae
wsp-28	Hymenoptera	Acromyrmex	echinatior	Formicidae
wsp-281	Phthiraptera	Pediculus	humanus	Pediculidae
wsp-287	Psocoptera	Liposcelis	tricolor	Liposcelidae
wsp-289	Hymenoptera	Trichogramma	dendrolimi	Trichogrammatidae
wsp-29	Coleoptera	Tribolium	confusum	Tenebrionidae
wsp-290	Diptera	Coquillettidia	richiardii	Culicidae
wsp-291	Spirurida	Brugia	pahangi	Onchocercidae
wsp-292	Lepidoptera	Acraea	acerata	Nymphalidae
wsp-297	Coleoptera	Diabrotica	barberi	Chrysomelidae
wsp-298	Coleoptera	Diabrotica	virgifera	Chrysomelidae
wsp-30	Orthoptera	Teleogryllus	taiwanemma	Gryllidae
wsp-300	Hymenoptera	Apis	mellifera	Apidae
wsp-301	Hymenoptera	Andricus	mukaigawae	Cynipidae
wsp-301	Hymenoptera	Cotesia	flavipes	Braconidae
wsp-303	Coleoptera	Coleomegilla	maculata	Coccinellidae
wsp-304	Hymenoptera	Spalangia	nigroaenae	Pteromalidae
wsp-305	Diptera	Mansonia	indiana	Culicidae
wsp-306	Diptera	Hodgesia	spp.	Culicidae
wsp-307	Lepidoptera	Phyllocnistis	citrella	Gracillariidae
wsp-308	Hemiptera	Diaphorina	citri	Psyllidae
wsp-308	Hymenoptera	Solenopsis	invicta	Formicidae
wsp-31	Diptera	Drosophila	melanogaster	Drosophilidae
wsp-31	Diptera	Drosophila	simulans	Drosophilidae
wsp-310	Hemiptera	Chilocoris	piceus	Cydnidae
wsp-310	Hymenoptera	Trichogramma	cacoeciae	Trichogrammatidae
wsp-310	Hymenoptera	Trichogramma	brassicae	Trichogrammatidae
wsp-311	Diptera	Dacus	destillatoria	Tephritidae
wsp-311	Hymenoptera	Formica	exsecta	Formicidae
wsp-312	Hymenoptera	Trichogramma	embryophagum	Trichogrammatidae
wsp-313	Hymenoptera	Formica	exsecta	Formicidae
wsp-315	Hymenoptera	Trichogramma	evanescens	Trichogrammatidae
wsp-316	Hymenoptera	Trichogramma	evanescens	Trichogrammatidae
wsp-317	Diptera	Drosophila	simulans	Drosophilidae
wsp-317	Diptera	Drosophila	sechellia	Drosophilidae
wsp-319	Anoplura	Pthirus	pubis	Phthiridae
wsp-320	Acari	Tetranychus	urticae	Tetranychidae
wsp-321	Acari	Tetranychus	urticae	Tetranychidae
wsp-324	Hymenoptera	Trichogramma	cordubensis	Trichogrammatidae
wsp-324	Hymenoptera	Trichogramma	embryophagum	Trichogrammatidae
wsp-324	Hymenoptera	Trichogramma	evanescens	Trichogrammatidae
wsp-325	Hymenoptera	Trichogramma	kaykai	Trichogrammatidae
wsp-325	Hymenoptera	Trichogramma	pretiosum	Trichogrammatidae
wsp-325	Hymenoptera	Trichogramma	oleae	Trichogrammatidae
wsp-326	Hymenoptera	Trichogramma	semblidis	Trichogrammatidae
wsp-327	Odonata	Perithemis	tenera	Libellulidae
wsp-328	Coleoptera	Coleomegilla	maculata	Coccinellidae
wsp-329	Lepidoptera	Plutella	xylostella	Plutellidae
wsp-33	Hymenoptera	Nasonia	giraulti	Pteromalidae
wsp-330	Hemiptera	Bemisia	tabaci	Aleyrodidae
wsp-331	Lepidoptera	Trichoplusia	ni	Noctuidae
wsp-332	Hymenoptera	Diaphorencyrtus	aligarhensis	Encyrtidae
wsp-333	Isopoda	Oniscus	asellus	Oniscidae
wsp-334	Heteroptera	Megacopta	punctatissima	Plataspidae
wsp-335	Diptera	Rhagoletis	cerasi	Tephritidae
wsp-336	Hymenoptera	Asobara	tabida	Braconidae
wsp-337	Hymenoptera	Asobara	tabida	Braconidae
wsp-338	Hymenoptera	Asobara	tabida	Braconidae
wsp-339	Hymenoptera	Asobara	tabida	Braconidae
wsp-34	Spirurida	Brugia	pahangi	Onchocercidae
wsp-34	Spirurida	Brugia	malayi	Onchocercidae
wsp-345	Diptera	Bactrocera	dorsalis	Tephritidae
wsp-345	Diptera	Bactrocera	sp.	Tephritidae
wsp-345	Hemiptera	Recilia	dorsalis	Cicadellidae
wsp-346	Diptera	Bactrocera	diversa	Tephritidae
wsp-347	Diptera	Scaptodrosophila	stonei	Drosophilidae
wsp-348	Hymenoptera	Macrocentrus	philippinensis	Braconidae
wsp-348	Hymenoptera	Temelucha	philippinensis	Ichneumonidae
wsp-349	Diptera	Graptomyza	brevirostis	Syrphidae
wsp-350	Hemiptera	Pylorgus	colon	Lygaeidae
wsp-351	Hymenoptera	Acromyrmex	insinuator	Formicidae
wsp-353	Hymenoptera	Acromyrmex	octospinosus	Formicidae
wsp-354	Araneae	Nephila	clavata	Nephilidae
wsp-355	Heteroptera	Pachygrontha	antennata	Lygaeidae
wsp-356	Diptera	Glossina	morsitans	Glossinidae
wsp-357	Hymenoptera	Coccidoxenoides	perengrinus	Tetracneminae
wsp-359	Diptera	Drosophila	takahashii	Drosophilidae
wsp-360	Diptera	Drosophila	pseudotakahashii	Drosophilidae
wsp-366	Diptera	Drosophila	bicornuta	Drosophilidae
wsp-367	Diptera	Drosophila	baimaii	Drosophilidae
wsp-368	Homoptera	Zyginidia	pullula	Cicadellidae
wsp-375	Araneae	Oxyopes	sertatus	Oxyopidae
wsp-376	Diptera	Chetogena	sp.	Tachinidae
wsp-381	Coleoptera	Pityogenes	chalcographus	Curculionidae
wsp-391	Coleoptera	Adalia	bipunctata	Coccinellidae
wsp-392	Coleoptera	Adalia	bipunctata	Coccinellidae
wsp-393	Hymenoptera	Asobara	tabida	Braconidae
wsp-394	Hymenoptera	Asobara	tabida	Braconidae
wsp-395	Hymenoptera	Asobara	tabida	Braconidae
wsp-396	Hymenoptera	Asobara	tabida	Braconidae
wsp-397	Hymenoptera	Asobara	tabida	Braconidae
wsp-398	Hymenoptera	Asobara	tabida	Braconidae
wsp-399	Hymenoptera	Asobara	tabida	Braconidae
wsp-4	Diptera	Drosophila	arawakana	Drosophilidae
wsp-4	Diptera	Drosophila	tropicalis	Drosophilidae
wsp-400	Hymenoptera	Asobara	tabida	Braconidae
wsp-401	Hymenoptera	Asobara	tabida	Braconidae
wsp-402	Hymenoptera	Asobara	tabida	Braconidae
wsp-403	Hymenoptera	Asobara	tabida	Braconidae
wsp-408	Diptera	Armigeres	subalbatus	Culicidae
wsp-409	Diptera	Armigeres	omissus	Culicidae
wsp-410	Hymenoptera	Trichogramma	chiloni	Trichogrammatidae
wsp-411	Hymenoptera	Trichogramma	ostriniae	Trichogrammatidae
wsp-411	Hymenoptera	Trichogramma	chiloni	Trichogrammatidae
wsp-412	Hymenoptera	Trichogramma	dendrolimi	Trichogrammatidae
wsp-413	Hymenoptera	Trichogramma	ostriniae	Trichogrammatidae
wsp-414	Hymenoptera	Trichogramma	ostriniae	Trichogrammatidae
wsp-415	Spirurida	Brugia	pahangi	Onchocercidae
wsp-416	Spirurida	Brugia	malayi	Onchocercidae
wsp-418	Hymenoptera	Pegoscapus	hoffmeyeri	Agaonidae
wsp-419	Hymenoptera	Pegoscapus	insularis	Agaonidae
wsp-420	Hymenoptera	Pegoscapus	lopesi	Agaonidae
wsp-421	Hymenoptera	Pegoscapus	herrei	Agaonidae
wsp-422	Coleoptera	Delphastus	pusillus	Coccinellidae
wsp-423	Hemiptera	Bemisia	tabaci	Aleyrodidae
wsp-424	Hemiptera	Bemisia	tabaci	Aleyrodidae
wsp-425	Hemiptera	Bemisia	tabaci	Aleyrodidae
wsp-426	Hemiptera	Bemisia	tabaci	Aleyrodidae
wsp-427	Hymenoptera	Trichogramma	evanescens	Trichogrammatidae
wsp-428	Hemiptera	Stephanitis	pyrioides	Tingidae
wsp-429	Hemiptera	Spilostethus	hospes	Lygaeidae
wsp-430	Hemiptera	Spilostethus	hospes	Lygaeidae
wsp-431	Heteroptera	Acanthocoris	sordidus	Coreidae
wsp-431	Heteroptera	Apolygus	lucorum	Miridae
wsp-431	Hemiptera	Charagochilus	angusticollis	Miridae
wsp-431	Heteroptera	Homoeocerus	unipunctatus	Coreidae
wsp-432	Hemiptera	Galeatus	spinifrons	Tingidae
wsp-433	Hemiptera	Charagochilus	angusticollis	Miridae
wsp-434	Heteroptera	Geocoris	proteus	Lygaeidae
wsp-435	Hemiptera	Eurydema	dominulus	Pentatomidae
wsp-435	Hemiptera	Piocoris	varius	Lygaeidae
wsp-435	Heteroptera	Pyrrhocoris	sinuaticollis	Pyrrhocoridae
wsp-436	Heteroptera	Nabis	stenoferus	Nabidae
wsp-437	Heteroptera	Agonoscelis	femoralis	Pentatomidae
wsp-438	Heteroptera	Brachyplatys	subaeneus	Plataspidae
wsp-439	Heteroptera	Megacopta	cribraria	Plataspidae
wsp-440	Heteroptera	Megacopta	cribraria	Plataspidae
wsp-441	Heteroptera	Eysarcoris	annamita	Pentatomidae
wsp-442	Diptera	Adomerus	triguttulus	Culicidae
wsp-443	Heteroptera	Scotinophara	lurida	Pentatomidae
wsp-444	Heteroptera	Scotinophara	lurida	Pentatomidae
wsp-445	Heteroptera	Cletus	punctiger	Coreidae
wsp-446	Hemiptera	Stictopleurus	punctatonervosus	Rhopalidae
wsp-447	Hemiptera	Rhopalus	maculatus	Rhopalidae
wsp-448	Heteroptera	Hygia	opaca	Coreidae
wsp-449	Heteroptera	Hygia	lativentris	Coreidae
wsp-450	Hemiptera	Horridipamera	nietneri	Lygaeidae
wsp-451	Hemiptera	Togo	hemipterus	Lygaeidae
wsp-452	Hemiptera	Togo	hemipterus	Lygaeidae
wsp-453	Heteroptera	Cletus	rusticus	Coreidae
wsp-453	Heteroptera	Cletus	trigonus	Coreidae
wsp-454	Heteroptera	Notobitus	meleagris	Coreidae
wsp-455	Hemiptera	Dasynus	coccocinctus	Coreoidea
wsp-456	Hemiptera	Riptortus	clavatus	Alydidae
wsp-457	Heteroptera	Nabis	kinbergii	Nabidae
wsp-459	Hymenoptera	Prosevania	sp.	Evaniidae
wsp-460	Lepidoptera	Scirpophaga	incertulas	Crambidae
wsp-461	Hymenoptera	Trichomma	cnaphalocrosis	Ichneumonidae
wsp-462	Hymenoptera	Trichomalopsis	apanteloctena	Pteromalidae
wsp-463	Strepsiptera	Elenchus	japonicus	Elenchidae
wsp-463	Hemiptera	Sogatella	furcifera	Delphacidae
wsp-464	Hemiptera	Nisia	nervosa	Meenoplidae
wsp-465	Hemiptera	Nilaparvata	lugens	Delphacidae
wsp-466	Hemiptera	Nephotettix	virescence	Cicadellidae
wsp-467	Hemiptera	Nephotettix	nigropictus	Cicadellidae
wsp-468	Hemiptera	Balclutha	sp.	Cicadellidae
wsp-469	Heteroptera	Tytthus	chinensis	Miridae
wsp-470	Heteroptera	Scotinophora	coarctata	Pentatomidae
wsp-471	Heteroptera	Scotinophora	coarctata	Pentatomidae
wsp-472	Diptera	Tipula	aino	Tipulidae
wsp-473	Diptera	Culex	sitiens	Culicidae
wsp-474	Diptera	Aedes	pseudalbopictus	Culicidae
wsp-476	Diptera	Coquillettidia	crassipes	Culicidae
wsp-477	Diptera	Culex	brevipalpis	Culicidae
wsp-478	Hymenoptera	Acromyrmex	insinuator	Formicidae
wsp-479	Hymenoptera	Acromyrmex	echinatior	Formicidae
wsp-480	Hymenoptera	Acromyrmex	octospinosus	Formicidae
wsp-485	Diptera	Bactrocera	caudata	Tephritidae
wsp-486	Diptera	Bactrocera	modica	Tephritidae
wsp-487	Diptera	Bactrocera	sp.	Tephritidae
wsp-488	Diptera	Bactrocera	cucurbitae	Tephritidae
wsp-489	Diptera	Bactrocera	sp.	Tephritidae
wsp-49	Diptera	Drosophila	mauritiana	Drosophilidae
wsp-492	Hymenoptera
wsp-493	Hymenoptera
wsp-494	Diptera			Rhinophoridae
wsp-495	Amphipoda	Talorchestia	deshayesii	Talitridae
wsp-496	Amphipoda	Orchestia	gammarellus	Talitridae
wsp-498	Isopoda	Ligia	oceanica	Ligiidae
wsp-499	Isopoda	Helleria	brevicornis	Tylidae
wsp-500	Isopoda	Porcellio	scaber	Porcellionidae
wsp-502	Isopoda	Porcellionides	pruinosus	Porcellionidae
wsp-503	Isopoda	Porcellionides	pruinosus	Porcellionidae
wsp-503	Isopoda	Sphaeroma	hookeri	Sphaeromatidae
wsp-503	Isopoda	Sphaeroma	rugicauda	Sphaeromatidae
wsp-504	Hymenoptera	Solenopsis	richteri	Formicidae
wsp-505	Hymenoptera	Solenopsis	invicta	Formicidae
wsp-506	Diptera	Glossina	morsitans	Glossinidae
wsp-507	Diptera	Glossina	austeni	Glossinidae
wsp-508	Hymenoptera	Trichogramma	nubilale	Trichogrammatidae
wsp-509	Hymenoptera	Trichogramma	deion	Trichogrammatidae
wsp-510	Lepidoptera	Encarsia	formosa	Aphelinidae
wsp-511	Isopoda	Armadillidium	vulgare	Armadillidiidae
wsp-512	Hymenoptera	Torymus	bedeguaris	Torymidae
wsp-513	Hymenoptera	Trichopria	drosophilae	Diapriidae
wsp-514	Hymenoptera	Telenomus	nawai	Scelionidae
wsp-515	Spirurida	Brugia	pahangi	Onchocercidae
wsp-54	Hymenoptera	Formica	exsecta	Formicidae
wsp-59	Hymenoptera	Acromyrmex	insinuator	Formicidae
wsp-6	Isopoda	Armadillidium	vulgare	Armadillidiidae
wsp-63	Hymenoptera	Blastophaga	nipponica	Agaonidae
wsp-63	Hymenoptera	Ceratosolen	bakeri	Agaonidae
wsp-63	Hemiptera	Nephotettix	malayanus	Cicadellidae
wsp-63	Lepidoptera	Ostrinia	furnacalis	Crambidae
wsp-63	Hemiptera	Pylorgus	colon	Lygaeidae
wsp-64	Coleoptera	Callosobruchus	chinensis	Chrysomelidae
wsp-64	Hemiptera	Horridipamera	inconspicua	Lygaeidae
wsp-64	Diptera	Agromyza	oryzae	Agromyzidae
wsp-64	Heteroptera	Megacopta	punctatissima	Plataspidae
wsp-64	Diptera	Bactrocera	pyrifoliae	Tephritidae
wsp-64	Diptera	Bactrocera	sp.	Tephritidae
wsp-64	Hymenoptera	Goniozus	sp.	Bethylidae
wsp-64	Diptera	Tomosvaryella	subvirescens	Pipunculidae
wsp-64	Odonata	Neurothemis	tullia	Libellulidae
wsp-66	Pseudoscorpiones	Cordylochernes	scorpioides	Chernetidae
wsp-72	Araneae	Dysdera	erythrina	Dysderidae
wsp-83	Lepidoptera	Ephestia	kuehniella	Aphelinidae
wsp-89	Diptera	Lutzomyia	whitmani	Psychodidae
wsp-89	Diptera	Lutzomyia	shannoni	Psychodidae
wsp-91	Hymenoptera	Asobara	tabida	Braconidae
wsp-91	Hemiptera	Elasmucha	signoreti	Pentatomidae
wsp-92	Araneae	Eriovixia	cavaleriei	Araneidae
