# Supplementary material for: Accelerated microevolution in an outer membrane protein (OMP) of the intracellular bacteria Wolbachia
Source: BMC Evol Biol. 2010 Feb 17;10:48. doi: 10.1186/1471-2148-10-48 (PMC2843615; doi:10.1186/1471-2148-10-48)
Supplement: Additional file 2 — WSP profiles of the 515 alleles. [file 1471-2148-10-48-S2.XLS]

## Sheet: Sheet1
		WSP profile
eBURST complex	wsp allele*	HVR1	HVR2	HVR3	HVR4
C1	23	1	12	21	19			Synonymous alleles of the founder protein
	183	1	12	21	19
	186	1	12	21	19			Mutant HVR with respect to the founder protein
	187	1	12	21	19
	205	1	12	21	19			Recombinant HVR with respect to the founder protein
	491	1	12	21	19
	226	101	12	21	19
	337	1	52	21	19
	184	1	93	21	19
	307	1	144	21	19
	4	1	12	4	19
	345	1	12	156	19
	31	1	12	21	24
	280	1	12	21	24
	74	1	12	21	54
	78	1	12	21	11
	372	1	12	21	11
	190	1	12	21	90
	335	1	12	21	144
	338	1	12	21	25
	342	1	12	9	25
	344	1	12	155	11
	13	1	11	21	11
	32	1	11	21	11
	77	1	52	56	19
	185	85	12	97	19
	188	85	12	21	19
	192	85	12	21	19
	193	85	12	21	91
	232	101	118	21	19
	229	103	12	21	19
	230	103	12	21	19
	231	103	12	109	19
C2	11	9	9	12	9
	49	9	9	12	9
	172	9	9	12	9
	406	9	9	12	9
	459	9	9	12	9
	477	9	9	12	9
	173	79	9	12	9
	174	80	9	12	9
	177	80	9	12	9
	356	142	9	12	9
	206	9	105	12	9
	355	9	155	12	9
	359	9	157	12	9
	239	9	106	12	9
	360	9	9	162	9
	217	9	9	15	9
	48	9	9	12	25
	103	9	9	12	25
	175	9	9	12	85
	176	9	9	12	86
	408	9	9	12	86
	306	9	9	12	127
	451	9	155	12	179
	81	9	9	15	25
	87	9	9	60	25
	241	105	106	12	9
	253	105	111	12	9
	208	9	106	107	9
	407	9	176	15	25
	182	11	9	15	90
	75	11	9	15	25
C3	310	51	143	15	25
	409	157	143	15	25
	225	51	116	15	25
	433	51	181	15	25
	442	51	55	15	25
	302	51	143	144	25
	316	51	143	145	25
	309	51	143	146	25
	312	51	143	15	141
	411	51	143	15	167
	304	51	55	15	9
	412	51	209	15	167
	493	51	200	15	100
	83	51	55	15	57
	301	51	55	15	100
C4	160	2	17	3	23
	153	2	17	3	23
	162	2	17	3	23
	296	2	17	3	23
	424	2	17	3	23
	271	114	17	3	23
	377	149	17	3	23
	476	171	17	3	23
	116	69	17	3	23
	222	69	17	3	23
	272	69	17	3	23
	165	2	20	3	23
	295	2	17	3	110
	305	2	17	3	137
	387	2	17	3	160
	484	2	17	3	192
	473	2	17	196	23
	27	20	20	3	23
	105	20	20	24	23
	446	69	17	3	177
C5	61	18	16	23	16
	25	18	16	23	16
	131	18	16	23	16
	284	18	16	23	16
	390	18	16	23	16
	431	18	16	23	16
	370	18	162	23	16
	107	18	73	23	16
	147	18	90	23	16
	76	18	16	55	16
	268	18	16	122	16
	282	18	16	137	16
	386	18	16	137	16
	389	18	16	172	16
	129	18	16	23	77
	237	18	16	23	77
	236	18	16	23	113
	376	18	16	23	157
	441	18	16	23	176
	456	18	16	23	182
	130	72	16	23	77
C6	10	10	8	10	8
	62	10	8	10	8
	375	10	8	10	8
	460	166	8	10	8
	385	154	8	10	8
	155	10	101	10	8
	292	10	113	10	8
	322	10	8	10	13
	457	10	8	10	84
	466	10	8	10	185
	467	10	8	10	186
	486	10	8	10	193
	15	10	8	11	13
	454	10	188	10	84
	169	10	82	10	84
	474	10	82	10	84
C7	18	13	15	17	14
	245	106	15	17	14
	108	13	74	17	14
	126	13	15	17	76
	317	13	15	17	142
	440	13	15	17	175
	246	107	74	17	14
	252	106	123	17	14
	247	106	15	113	14
	251	106	15	116	14
C8	238	60	114	111	99
	240	104	114	111	99
	209	97	114	111	99
	210	98	114	111	99
	260	60	114	111	99
	319	128	114	111	99
	259	104	114	111	126
C9	91	30	28	31	30
	40	30	28	31	30
	396	30	28	31	30
	397	30	28	31	30
	399	30	28	31	30
	215	30	28	31	100
	513	30	28	31	205
	394	30	28	31	163
	393	30	28	31	19
	402	30	28	178	30
C10	156	71	34	15	25
	212	71	34	15	25
	213	71	34	15	25
	418	71	34	15	25
	125	71	34	80	25
	421	71	34	184	25
	366	71	34	165	25
	151	89	34	15	25
	420	71	179	15	25
C11	24	17	19	22	18
	171	17	19	22	18
	219	17	19	22	101
	243	17	127	22	18
	22	17	19	20	18
	258	17	104	22	101
C12	28	21	21	25	21
	352	66	21	25	21
	341	1	21	25	21
	121	21	78	25	21
	351	21	21	25	152
C13	308	2	142	131	23
	329	2	142	131	3
	303	2	142	131	136
	300	126	142	131	23
C14	291	24	24	27	26
	194	24	24	27	26
	34	24	24	27	26
	248	24	126	27	26
	416	24	177	27	26
	515	182	24	27	26
C15	33	1	23	15	25
	211	1	23	15	25
	84	1	56	15	25
	216	85	56	15	25
	203	94	23	15	25
C16	427	8	1	182	138
	414	8	1	182	168
	410	8	1	182	166
	315	8	1	17	138
C17	278	11	13	133	14
	277	11	13	132	14
	16	11	13	15	14
	279	11	13	133	130
C18	448	112	131	43	114
	449	112	131	43	114
	265	112	131	121	114
	465	112	131	43	32
	432	112	131	43	32
C19	64	35	35	38	44
	430	35	35	38	44
	447	35	35	38	44
	488	35	35	38	194
	462	35	35	38	183
C20	266	111	130	3	23
	436	111	130	3	23
	264	111	130	3	104
	263	72	130	3	23
C21	398	71	174	176	25
	401	71	174	176	25
	403	71	174	179	25
	400	71	174	177	25
C22	195	5	5	94	5
	196	82	5	94	5
	6	5	5	6	5
C23	89	54	28	62	60
	228	102	28	62	60
	227	54	117	62	60
C24	63	19	17	24	33
	494	19	17	24	33
	26	19	17	24	20
	290	123	17	24	33
C25	54	38	39	46	43
	123	38	39	46	43
	124	38	39	46	43
	270	38	108	46	43
	53	38	39	46	38
C26	505	42	43	198	25
	504	42	43	198	25
	51	42	43	47	25
	122	42	43	9	25
	50	42	43	9	25
C27	332	136	8	10	132
	331	136	8	10	119
	330	136	8	10	118
C28	138	74	20	24	80
	137	74	20	24	80
	140	74	20	24	80
	141	74	20	24	80
	142	74	20	24	80
	144	74	20	24	80
	145	74	20	24	80
	136	74	20	84	80
	128	74	20	24	79
C29	508	181	149	147	120
	325	132	149	147	120
	509	132	149	147	203
C30	498	175	85	150	198
	500	175	85	207	198
C31	139	2	87	85	23
	464	2	87	85	184
C32	102	1	10	13	70
	12	1	10	13	10
C33	458	7	189	8	7
	8	7	7	8	7
C34	255	17	19	12	9
	357	17	156	12	9
C35	96	59	65	66	32
	180	59	65	66	32
	405	59	65	181	32
C36	438	14	16	189	16
	19	14	16	18	16
C37	437	161	184	188	102
	435	161	183	188	102
C38	234	29	120	110	111
	297	29	120	110	135
C39	233	1	119	31	123
	299	1	119	31	123
	298	1	119	130	123
C40	428	153	35	186	84
	425	153	35	185	84
C41	163	78	88	90	23
	164	78	88	90	23
	426	78	88	90	173
C42	82	2	35	98	23
	384	2	35	98	23
	422	2	35	98	23
	382	2	35	170	23
C43	417	111	130	143	2
	293	111	130	143	109
C44	218	99	77	12	9
	113	67	77	12	9
C45	374	69	164	168	23
	373	69	163	168	23
C46	369	148	141	127	102
	294	125	141	127	102
C47	202	5	5	105	124
	200	5	5	105	121
C48	161	2	92	89	23
	512	2	207	89	23
C49	158	28	102	39	18
	47	28	31	39	18
C50	44	31	32	36	34
	43	31	32	35	34
C51	343	1	115	154	146
	340	1	115	154	11
C52	496	5	201	150	197
	502	5	201	150	201
C53	135	73	79	83	79
	127	73	79	23	79
	134	73	79	23	79
	371	73	79	23	79
C54	321	129	147	24	3
	320	129	147	135	3
C55	510	12	14	211	15
	17	12	14	16	15
C56	118	66	76	78	63
	111	66	76	76	63
C57	117	70	34	15	74
	114	33	34	15	74
Singletons	328	135	152	149	134
	327	134	151	127	102
	326	133	150	148	133
	324	131	149	147	108
	323	130	148	8	7
	289	122	139	136	108
	314	122	139	136	108
	288	121	138	129	107
	287	120	137	128	106
	286	116	109	65	64
	285	119	16	139	16
	283	18	16	138	115
	281	118	13	134	131
	318	127	146	22	140
	313	38	39	124	128
	311	53	145	39	18
	276	117	136	126	129
	275	116	110	140	116
	274	116	135	125	116
	273	115	134	124	128
	269	113	133	123	103
	267	40	132	43	16
	262	17	19	40	99
	261	60	129	120	99
	257	60	128	119	117
	256	17	19	118	125
	254	110	122	117	9
	250	109	124	115	98
	249	108	125	114	122
	244	106	15	22	101
	242	9	112	117	9
	235	18	121	23	112
	199	93	40	104	96
	198	92	103	103	95
	197	83	85	95	88
	201	83	85	95	88
	191	86	97	21	19
	224	57	62	32	105
	223	2	17	108	84
	221	77	17	3	102
	189	1	96	31	30
	220	100	12	21	97
	181	84	86	96	89
	214	30	115	15	25
	179	52	84	93	87
	178	81	57	93	87
	170	17	83	92	18
	207	96	107	12	9
	204	95	19	106	18
	168	29	95	53	32
	167	69	94	3	83
	166	2	35	91	82
	159	77	17	88	81
	157	91	34	101	94
	154	90	100	100	63
	152	10	8	99	93
	150	88	98	73	56
	149	87	28	59	92
	148	15	91	87	23
	146	76	89	17	17
	143	75	20	86	80
	499	176	203	206	199
	497	175	202	94	121
	495	35	17	88	44
	492	2	191	205	196
	133	18	81	82	78
	132	18	80	81	78
	490	60	199	204	99
	489	2	198	192	195
	487	174	35	203	44
	485	10	197	202	8
	483	15	196	201	23
	481	18	130	200	191
	482	18	130	200	191
	480	42	43	199	190
	120	66	76	42	39
	514	60	208	212	99
	511	5	206	94	204
	479	173	43	198	190
	478	172	195	46	189
	119	21	40	79	75
	475	170	194	197	188
	115	68	8	77	13
	471	162	28	40	187
	470	169	193	195	44
	110	4	75	75	63
	507	180	40	210	18
	506	179	205	12	202
	503	178	35	209	23
	501	177	204	208	200
	469	77	35	194	23
	109	35	35	74	73
	468	168	192	193	16
	106	65	72	73	72
	104	1	71	72	71
	463	2	191	192	22
	461	167	190	38	44
	101	64	70	71	69
	100	63	69	70	68
	99	62	68	69	67
	98	61	67	68	66
	97	60	66	67	65
	95	8	64	65	64
	94	58	63	51	63
	93	56	61	64	62
	92	55	60	63	61
	90	53	59	53	32
	455	165	9	12	181
	452	164	187	191	180
	450	153	186	190	178
	88	1	58	61	50
	86	52	57	59	59
	85	53	28	53	58
	80	50	54	58	55
	445	163	35	38	23
	453	163	35	38	23
	443	162	185	40	18
	79	9	53	57	9
	73	49	51	54	52
	72	48	50	53	51
	71	46	47	51	48
	70	47	48	52	49
	434	18	182	23	79
	395	11	173	175	164
	392	156	172	174	162
	391	155	171	173	161
	69	45	28	40	18
	68	44	46	50	47
	67	43	44	49	46
	66	32	45	48	45
	65	34	36	3	23
	429	160	180	187	174
	60	40	41	43	41
	423	159	17	89	172
	388	15	170	171	3
	383	2	169	98	159
	381	153	168	2	93
	472	153	168	2	93
	380	152	167	169	158
	59	21	40	42	39
	58	37	38	41	37
	57	9	99	12	35
	55	39	1	44	40
	56	39	1	44	40
	419	71	178	15	171
	52	41	42	45	42
	444	41	42	45	42
	415	158	24	27	169
	413	51	55	183	167
	379	151	166	8	7
	378	150	165	24	3
	46	36	37	40	36
	45	31	33	37	34
	41	28	31	34	32
	404	59	175	180	165
	368	147	161	167	156
	367	146	9	166	25
	365	10	160	164	84
	364	145	8	163	84
	363	144	159	8	7
	362	143	148	8	155
	361	88	158	8	154
	39	29	30	32	31
	38	28	29	33	32
	42	28	29	33	32
	37	27	27	30	29
	36	26	26	28	29
	35	25	25	28	27
	30	23	22	26	23
	358	13	15	161	9
	354	141	21	41	153
	353	140	154	25	21
	350	8	12	160	151
	29	22	17	3	22
	21	16	18	17	17
	20	15	17	19	23
	349	138	1	159	149
	348	139	12	21	150
	9	8	1	9	25
	347	1	12	158	148
	346	1	12	157	147
	7	6	6	7	6
	5	4	4	5	4
	112	4	4	5	4
	3	3	3	3	3
	2	2	2	2	2
	1	1	1	1	1
	14	1	12	14	12
	339	1	56	153	30
	336	1	118	152	145
	334	1	12	151	143
	439	1	12	151	143
	333	137	153	150	139
